# Supplementary material for: Single-Cell RNA Sequencing Reveals Lactylation Modifications in Neuroblastoma and the Construction of a Prognostic Model
Source: Molecules. 2026 Jun 29;31(13):2280. doi: 10.3390/molecules31132280 (PMC13362542; doi:10.3390/molecules31132280)
Supplement: Supplementary file 1 [file molecules-31-02280-s001.zip]

Archive with 1 entries (1 files):
- molecules-4344444-supplementary.xlsx
