# Supplementary material for: Single-Cell RNA Sequencing Reveals Lactylation Modifications in Neuroblastoma and the Construction of a Prognostic Model
Source: Molecules. 2026 Jun 29;31(13):2280. doi: 10.3390/molecules31132280 (PMC13362542; doi:10.3390/molecules31132280)
Supplement: Supplementary file 1 [file molecules-31-02280-s001.zip › molecules-4344444-supplementary.xlsx]

## Sheet:  Table S1
differentially expressed lactylation-related genes (DELGs)
	Gene Symbol	Average log2 Fold Change (avg_log2FC）	Expression Percentage in High Lactylation Group	Expression Percentage in Low Lactylation Group	Adjusted P-value	Regulation Direction
1	MKI67	3.60079	0.352	0.037	6.35478e-267	Up
2	TOP2A	3.46773	0.506	0.123	0	Up
3	GTSE1	3.45393	0.301	0.031	3.42172e-221	Up
4	RRM2	3.37748	0.259	0.029	8.67684e-180	Up
5	CDK1	3.36604387565483	0.306	0.036	6.92010493039772E-215	Up
6	CENPF	3.28686	0.39	0.079	2.192e-234	Up
7	NUSAP1	3.26067	0.321	0.042	9.45291e-221	Up
8	PBK	3.25869	0.271	0.028	1.53683e-192	Up
9	TPX2	3.14104	0.251	0.032	5.44163e-165	Up
10	UBE2C	3.12675	0.455	0.107	6.05771e-270	Up
11	AURKB	3.08226093548314	0.314	0.048	1.52607e-202	Up
12	FOXM1	2.97874	0.316	0.047	1.4219e-204	Up
13	NUF2	2.86667	0.282	0.046	9.88861e-172	Up
14	MYBL2	2.83926	0.306	0.047	3.28226e-191	Up
15	PTTG1	2.80770621245927	0.404	0.118	3.49809e-195	Up
16	TK1	2.79945	0.347	0.055	4.41599e-223	Up
17	RACGAP1	2.78114	0.266	0.046	1.79064e-155	Up
18	PRC1	2.73465	0.339	0.079	1.33809e-180	Up
19	CDKN3	2.68824	0.297	0.054	2.90497e-172	Up
20	TYMS	2.63105	0.515	0.138	3.59406e-297	Up
21	UHRF1	2.57637	0.265	0.047	1.36337e-150	Up
22	CDCA5	2.57546636831831	0.313	0.061	2.50539e-175	Up
23	BIRC5	2.55699	0.52	0.156	1.16585e-278	Up
24	KIAA0101	2.52743	0.433	0.107	2.41814e-234	Up
25	SOCS3	-2.49129	0.173	0.416	1.70548e-147	Down
26	DHFR	2.48244	0.357	0.079	3.3858e-194	Up
27	CLSPN	2.44514	0.267	0.057	1.50944e-136	Up
28	MAD2L1	2.43066	0.413	0.104	1.25325e-215	Up
29	ENDOG	2.40803	0.316	0.095	2.64941e-134	Up
30	ZWINT	2.37236	0.313	0.06	1.16375e-174	Up
31	RAD51AP1	2.36705	0.294	0.055	2.41609e-164	Up
32	SMC4	2.27574	0.46	0.146	3.54766e-216	Up
33	E2F1	2.19818726142311	0.321	0.075	4.59356e-158	Up
34	CENPU	2.18414	0.304	0.077	1.09184e-141	Up
35	BRCA1	2.1805	0.256	0.059	2.24867e-121	Up
36	CENPM	2.13635	0.252	0.07	1.08286e-104	Up
37	ORC6	2.049	0.263	0.068	4.03218e-115	Up
38	ARHGAP36	-2.03051	0.168	0.463	2.19296e-186	Down
39	CENPN	2.00695	0.282	0.071	2.0086e-127	Up
40	CDT1	1.87467	0.293	0.086	9.34428e-116	Up
41	HIST1H4C	1.85518	0.873	0.801	4.47984e-102	Up
42	HMGB2	1.83589	0.866	0.747	3.11009e-227	Up
43	TUBA1B	1.77713	0.958	0.859	0	Up
44	GINS2	1.70447	0.439	0.164	4.6408e-157	Up
45	PHF19	1.7004	0.301	0.111	3.69794e-96	Up
46	FEN1	1.68339	0.347	0.13	1.00058e-112	Up
47	TMEM176A	-1.68078	0.175	0.438	5.83665e-147	Down
48	MCM3	1.6712	0.336	0.13	1.28522e-102	Up
49	CKAP2	1.65542	0.376	0.17	1.34751e-97	Up
50	PCNA	1.6489	0.448	0.215	7.23429e-120	Up
51	SYNE2	1.63428	0.284	0.093	9.46865e-97	Up
52	CENPW	1.6017	0.358	0.145	5.54821e-108	Up
53	PCP4	-1.58404	0.33	0.557	1.15568e-134	Down
54	RNASEH2A	1.58036	0.359	0.135	1.62154e-114	Up
55	CENPH	1.57107	0.304	0.109	3.31622e-96	Up
56	RMI2	1.56678	0.328	0.126	7.35258e-100	Up
57	LMNB1	1.55766	0.299	0.11	2.50618e-92	Up
58	CSRP2	1.55558	0.285	0.097	2.86274e-94	Up
59	ANP32E	1.54949	0.399	0.188	9.44474e-103	Up
60	ASCL1	1.5421	0.325	0.133	2.98439e-89	Up
61	GGH	1.52899	0.315	0.115	8.61135e-98	Up
62	CTSF	-1.51923	0.239	0.492	4.69322e-142	Down
63	TMEM176B	-1.51419	0.25	0.508	6.6922e-145	Down
64	TMPO	1.50825	0.547	0.276	6.31909e-159	Up
65	TBX2	1.49718	0.392	0.158	1.33597e-115	Up
66	CKAP5	1.48037	0.322	0.143	7.09258e-78	Up
67	DTYMK	1.46804	0.492	0.241	9.06066e-135	Up
68	RFC3	1.44544	0.284	0.115	1.74004e-75	Up
69	IRF1	-1.44522	0.141	0.293	1.50512e-62	Down
70	LY6H	-1.44495	0.2	0.423	8.00725e-110	Down
71	RRM1	1.41858	0.335	0.13	3.34532e-98	Up
72	HELLS	1.41627	0.364	0.155	2.124e-97	Up
73	NTRK1	-1.38684	0.318	0.553	3.38714e-137	Down
74	UBE2T	1.38662	0.549	0.31	2.23379e-127	Up
75	CKS1B	1.3779	0.74	0.534	1.82258e-168	Up
76	MTHFD2	1.37669	0.4	0.139	8.10027e-136	Up
77	DLEU2	1.36633	0.265	0.109	3.53667e-65	Up
78	GMNN	1.35408	0.404	0.198	1.1653e-91	Up
79	DNMT1	1.33185	0.501	0.241	4.04825e-131	Up
80	C1QTNF2	-1.32523	0.156	0.341	3.64321e-79	Down
81	SDC2	-1.30847	0.225	0.454	4.92874e-111	Down
82	SKA2	1.27729	0.568	0.3	2.20796e-139	Up
83	JUNB	-1.26952	0.774	0.869	3.47305e-205	Down
84	VIM	1.267	0.515	0.248	3.01579e-130	Up
85	STAT3	-1.24842	0.413	0.585	1.60222e-110	Down
86	TOX	1.24358	0.275	0.097	8.54756e-79	Up
87	MPHOSPH9	1.23752	0.278	0.119	4.33734e-63	Up
88	PXMP2	1.23561	0.564	0.335	7.54196e-117	Up
89	MCC	1.23508	0.266	0.101	5.96732e-71	Up
90	DDX39A	1.22269	0.425	0.205	2.44714e-96	Up
91	UBE2S	1.21912	0.741	0.628	4.63139e-95	Up
92	MAFF	-1.19958	0.168	0.319	1.17416e-54	Down
93	KPNA2	1.19526	0.691	0.475	1.17946e-116	Up
94	FBLN1	1.19304	0.379	0.187	4.2831e-78	Up
95	PDLIM5	1.19149	0.607	0.33	3.76288e-146	Up
96	PRUNE2	-1.18521	0.207	0.388	1.69258e-73	Down
97	RAMP3	-1.1842	0.156	0.332	5.81515e-68	Down
98	PSMC3IP	1.15279	0.387	0.202	1.54757e-72	Up
99	RNASEH2B	1.14442	0.459	0.249	6.17279e-87	Up
100	LMO4	1.13786	0.379	0.199	9.55791e-69	Up
101	PCDH17	1.13586	0.289	0.122	3.4861e-66	Up
102	ALYREF	1.13349	0.413	0.228	3.01727e-74	Up
103	ARC	-1.13052	0.605	0.742	9.74778e-127	Down
104	DKK3	-1.12814	0.175	0.323	1.65328e-53	Down
105	GCGR	-1.12787	0.27	0.493	5.65903e-100	Down
106	CITED2	-1.12594	0.196	0.308	2.96417e-30	Down
107	POLE4	1.1257	0.299	0.133	7.90671e-65	Up
108	INSM2	1.10862	0.48	0.276	1.76888e-82	Up
109	SAMD1	1.10041	0.271	0.131	4.63793e-49	Up
110	ITGB3BP	1.0956	0.335	0.172	3.31151e-58	Up
111	CCT5	1.09408	0.603	0.347	4.54416e-127	Up
112	HNRNPUL2	1.09119	0.349	0.182	3.01944e-60	Up
113	LDHA	1.09021	0.702	0.474	2.11245e-128	Up
114	FADS2	1.08927	0.336	0.178	4.88129e-55	Up
115	RFC4	1.08355	0.286	0.158	3.30049e-41	Up
116	KIF21A	1.08145	0.673	0.433	1.22951e-135	Up
117	CDC25B	1.07954679816659	0.352	0.203	1.26132e-50	Up
118	DPEP3	1.07876	0.283	0.117	4.74975e-65	Up
119	WHSC1	1.07718	0.409	0.209	5.93028e-80	Up
120	CSE1L	1.06846	0.287	0.142	3.95027e-51	Up
121	NDN	-1.0642	0.135	0.283	8.89037e-53	Down
122	ENO1	1.05971	0.77	0.568	6.99765e-144	Up
123	AC093673.5	-1.05498	0.147	0.28	8.01245e-44	Down
124	SMC1A	1.05307	0.488	0.279	1.58471e-87	Up
125	XIST	1.05185	0.427	0.195	4.72123e-98	Up
126	HMGCS1	1.04726	0.262	0.137	1.61001e-39	Up
127	CKS2	1.04154	0.644	0.481	3.39005e-79	Up
128	ATF3	-1.03287	0.289	0.402	5.35155e-31	Down
129	BTG2	-1.03266	0.552	0.729	3.69312e-120	Down
130	GAL	1.02461	0.411	0.195	8.78476e-87	Up
131	CBX5	1.02203	0.772	0.56	2.86029e-162	Up
132	PRADC1	1.01891	0.268	0.129	8.80815e-48	Up
133	SERTAD4-AS1	-1.01752	0.365	0.551	1.78238e-86	Down
134	MAP7	-1.01719	0.294	0.471	1.57352e-69	Down
135	PKIB	-1.01667	0.445	0.595	6.58948e-75	Down
136	CDH2	1.01609	0.585	0.344	2.75193e-109	Up
137	EZH2	1.01272	0.37	0.212	1.86414e-53	Up
138	CRNDE	1.01241	0.278	0.177	7.30628e-27	Up
139	LBR	1.01194	0.389	0.226	1.15325e-54	Up
140	MIAT	-1.00896	0.405	0.575	6.0345e-84	Down
141	AGAP1	1.00221	0.262	0.126	2.96524e-46	Up
142	KLHDC9	-1.00066	0.19	0.326	4.55755e-44	Down

## Sheet:  Table S2
Betweenness centrality calculation results of lactylation-related DELGs in the PPI network (via CytoNCA plugin)
	Gene Symbol	betweenness centrality (BC)
1	STAT3	1801.11
2	CDK1	1388.75
3	BRCA1	1316.07
4	BIRC5	744.978
5	E2F1	710.082
6	NDN	558
7	TYMS	547.745
8	LMNB1	456.489
9	TPX2	451.826
10	TOP2A	422.744
11	TUBA1B	378
12	HNRNPU	376
13	FOXM1	329.857
14	FEN1	329.224
15	MAD2L1	314.324
16	MCM3	263.282
17	EZH2	251.753
18	RRM2	244.63
19	KPNA2	202.642
20	PRC1	198.828
21	ZWINT	194.47
22	VIM	190
23	ATF3	190
24	JUNB	190
25	ALYREF	190
26	H4C6	183.815
27	CDT1	178.563
28	TK1	168.821
29	DNMT1	162.44
30	CENPF	159.805
31	AURKB	138.717
32	RFC4	130.994
33	RFC3	122.365
34	CBX5	110.79
35	NUF2	109.832
36	PCNA	107.665
37	UBE2C	106.232
38	CDCA5	72.1649
39	CENPW	71.443
40	CENPM	68.9883
41	RAD51AP1	66.5273
42	UHRF1	64.9191
43	PBK	62.7931
44	PTTG1	53.1846
45	MKI67	52.7174
46	DHFR	43.0873
47	NUSAP1	42.6254
48	CENPN	41.1853
49	PCLAF	38.6154
50	SMC4	35.9313
51	CENPU	31.1851
52	UBE2T	28.1339
53	RRM1	21.8114
54	CKS2	19.6811
55	RNASEH2A	19.1301
56	RACGAP1	15.7473
57	CENPH	15.685
58	GINS2	12.6192
59	CLSPN	8.75063
60	MYBL2	8.26366
61	LBR	7.55222
62	SMC1A	4.37103
63	CKS1B	4.29174
64	GMNN	3.13975
65	CDKN3	3.11701
66	UBE2S	1.96711
67	HELLS	1.90177
68	DTYMK	1.61668
69	TMEM176B	0
70	TMEM176A	0
71	NTRK1	0
72	POLE4	0
73	MAP7	0
74	SYNE2	0
75	TMPO	0
76	SOCS3	0
77	IRF1	0
78	RNASEH2B	0
79	PHF19	0
80	LDHA	0
81	ENO1	0
82	ENDOG	0
83	MTHFD2	0
84	GGH	0
85	CSE1L	0
86	ITGB3BP	0
87	SKA2	0
88	CKAP5	0
89	ORC6	0
90	CDH2	0
91	CDC25B	0
92	CCT5	0
93	PSMC3IP	0
94	NSD2	0
95	LMO4	0
96	RMI2	0
97	CKAP2	0
98	GTSE1	0
99	MAFF	0
100	ARC	0
101	DDX39A	0

## Sheet:  Table S3
Lactylation-Related Genes (LRGs)
1	ACAA2
2	ACAT2
3	ACIN1
4	ADAR
5	ADH4
6	ADNP
7	AHNAK
8	AKR1C4
9	ALB
10	ALDH1A1
11	ALDH1B1
12	ALDH2
13	ALDOA
14	ALDOB
15	ALYREF
16	ANXA1
17	ANXA6
18	ARGLU1
19	ARID1A
20	ARID3A
21	ARID3B
22	ARPP19
23	ATP5F1B
24	BCLAF1
25	BOLA2
26	BRD4
27	BTF3
28	BZW1
29	BZW2
30	C19orf53
31	CA2
32	CACYBP
33	CALD1
34	CALM1
35	CALML5
36	CALR
37	CBR1
38	CBR3
39	CBX3
40	CBX5
41	CCNA2
42	CCT5
43	CD2BP2
44	CDC5L
45	CDV3
46	CDYL
47	CEBPZ
48	CFDP1
49	CFL1
50	CHD4
51	CHERP
52	CNN2
53	CNN3
54	COPS4
55	CPS1
56	CRABP2
57	CSRP1
58	CSRP2
59	CWC15
60	DCXR
61	DDX17
62	DDX18
63	DDX21
64	DDX39A
65	DDX39B
66	DDX3X
67	DDX41
68	DDX42
69	DDX46
70	DDX5
71	DECR1
72	DFFA
73	DHRS2
74	DHRS7
75	DHX16
76	DHX9
77	EAF1
78	ECHDC1
79	EDF1
80	EEF1A1
81	EEF1G
82	EEF2
83	EHMT2
84	EIF3D
85	EIF3J
86	EIF4G1
87	EIF4G2
88	EIF4H
89	EMG1
90	ENO1
91	ENSA
92	FABP1
93	FABP5
94	FAM50A
95	FKBP3
96	FLYWCH2
97	FUBP1
98	G6PD
99	GAPDH
100	GATAD2A
101	GATAD2B
102	GFAP
103	GIGYF2
104	GLUD1
105	GSTA1
106	GSTO1
107	GSTP1
108	GTF2F1
109	GTF2I
110	H1-2
111	H1-3
112	H1-5
113	H2AJ
114	H2AX
115	H2AZ1
116	H2AZ2
117	H2BC12
118	H2BC13
119	H2BC14
120	H2BC15
121	H2BC17
122	H2BC18
123	H2BC21
124	H2BC3
125	H2BC5
126	H2BC9
127	H2BU1
128	H3-3A
129	H3C1
130	H3C15
131	H4C1
132	HCFC1
133	HDGF
134	HDGFL2
135	HDHD3
136	HEXIM1
137	HLTF
138	HMGA1
139	HMGB1
140	HMGN1
141	HMGN2
142	HMGN3
143	HMGN4
144	HNRNPA1
145	HNRNPC
146	HNRNPD
147	HNRNPF
148	HNRNPH1
149	HNRNPK
150	HNRNPL
151	HNRNPM
152	HNRNPU
153	HSDL2
154	HSP90AA1
155	HSP90AB1
156	HSPA1A
157	HSPD1
158	HSPE1
159	IARS2
160	IDH2
161	IFI16
162	IK
163	IKZF1
164	ILF2
165	ILF3
166	IRF2BP2
167	JMJD1C
168	JPT1
169	JPT2
170	KHDRBS1
171	KHSRP
172	KIF2C
173	KRT1
174	KRT10
175	KRT18
176	LAP3
177	LASP1
178	LCP1
179	LDHB
180	LEMD3
181	LGALS1
182	LRPPRC
183	LSP1
184	LYZ
185	MAGOH
186	MAGOHB
187	MAP2K4
188	MAPRE1
189	MBD2
190	MBP
191	MDC1
192	MKI67
193	MNDA
194	MPHOSPH6
195	MSN
196	MTA1
197	MTA2
198	MYH13
199	MYH9
200	NCDN
201	NCL
202	NEFL
203	NHLRC2
204	NOC3L
205	NOLC1
206	NONO
207	NOP2
208	NPM1
209	NSUN2
210	NUCKS1
211	NUDT21
212	NUDT5
213	NUP133
214	NUP50
215	PABPC1
216	PABPN1
217	PAK2
218	PARP1
219	PCBP1
220	PCBP2
221	PCMT1
222	PCNP
223	PDAP1
224	PDLIM1
225	PES1
226	PFKM
227	PFKP
228	PFN1
229	PGK1
230	PHC3
231	PHF6
232	PKM
233	POLDIP3
234	PPIA
235	PPIL4
236	PPM1G
237	PPP1CB
238	PPP1CC
239	PPP1R2B
240	PRAM1
241	PRCC
242	PRDX1
243	PRDX6
244	PRKDC
245	PRPF6
246	PSMA7
247	PSMC1
248	PSME3IP1
249	PTBP1
250	PTMA
251	RACGAP1
252	RALYL
253	RAN
254	RANBP2
255	RB1
256	RBM10
257	RBM14
258	RBM17
259	RBM25
260	RBM39
261	RBMX
262	RCC2
263	RECQL
264	RFC1
265	RFC4
266	RIMS1
267	RPA1
268	RPL13
269	RPL14
270	RPL22
271	RPL24
272	RPL29
273	RPL5
274	RPS11
275	RPS23
276	RPS27A
277	RRP1B
278	RSL1D1
279	S100A11
280	S100A2
281	S100A4
282	S100A6
283	SAFB
284	SARNP
285	SATB1
286	SCFD1
287	SET
288	SF3A1
289	SF3B1
290	SFN
291	SFPQ
292	SH3GL1
293	SMAP
294	SMARCA5
295	SMARCC1
296	SMARCC2
297	SMC3
298	SNRPA1
299	SOD1
300	SPR
301	SRP14
302	SRRM1
303	SRRM2
304	SSB
305	STMN1
306	SUB1
307	SUMO2
308	TCOF1
309	TERF2
310	THOC2
311	THRAP3
312	THUMPD1
313	TKT
314	TMA7
315	TMPO
316	TMSB4X
317	TOP2B
318	TP53
319	TPI1
320	TPM4
321	TPR
322	TRIM28
323	TRIR
324	TSSC4
325	TST
326	TXN
327	U2AF2
328	U2SURP
329	UBE2E1
330	UBE2M
331	UPF1
332	VARS1
333	VIM
334	WAS
335	WBP11
336	WDR33
337	WIZ
338	XPO5
339	XRCC4
340	XRCC6
341	YLPM1
342	ZC3H18
343	ZC3H4
344	ZMYM3
345	ZNF207
346	ZNF280C
347	ZNF706
348	ZNFX1
349	ZRANB2
350	ZYX
351	EP300
352	CREBBP
353	KAT2A
354	KAT5
355	AARS1
356	MCT1
357	MPC1
358	LDHA
359	AARS2
360	KAT8
361	PIK3AP1
362	KAT7
363	NR4A3
364	PFKFB3
365	PCSK9
366	SMARCA4
367	GPC3
368	PKM2
369	SLC2A1
370	MCT2
371	SLC4A4
